# Supplementary material for: R program for estimation of group efficiency and finding its gradient. Stochastic data envelopment analysis with a perfect object approach
Source: Data Brief. 2018 Jul 3;19:1844–6. doi: 10.1016/j.dib.2018.06.097 (PMC6141417; doi:10.1016/j.dib.2018.06.097)
Supplement: Supplementary file 2 — Supplementary material [file mmc2.zip]

Archive with 1 entries (1 files):
- SDEA PO Global Restructuring-Rev 13.txt
