# Supplementary material for: R program for estimation of group efficiency and finding its gradient. Stochastic data envelopment analysis with a perfect object approach
Source: Data Brief. 2018 Jul 3;19:1844–6. doi: 10.1016/j.dib.2018.06.097 (PMC6141417; doi:10.1016/j.dib.2018.06.097)
Supplement: Supplementary file 2 — Supplementary material [file mmc2.zip › SDEA PO Global Restructuring-Rev 13.txt]

library (fitdistrplus) 	#MML - Beta distribution
library ("numDeriv")	#Numerical differentiation
Sys.time() # Start time
## -- This program implements Stochastic Data Envelopment Analysis with a Perfect Object (SDAEA PO).
## -- It calculates the efficiency of a group of decision-making units (DMUs) and finds the efficiency gradient. 
## -- The program also computes the projected gradient for the case when the SDEA PO inputs and outputs are expressed as shares in total. 
## -- Proposed approach determines the direction of locally optimal increase in the group efficiency. 
## -- The program assesses the energy-environmental efficiency of the global economy and determines the ways of optimal economic restructuring. 
## -- It can also be used for the estimation of the group efficiency of different economic systems.
## --  
# Theory:  
# Vaninsky, A. "DEA with a Perfect Object: Analytical Solutions." 
#   Communications in Mathematics and Applications. 2(1), 1 � 13, 2011. 
#   Available at http://www.rgnpublications.com/journals/index.php/cma/issue/view/19 
#
# Vaninsky, A. "Stochastic DEA with a Perfect Object and Its Application to Analysis of Environmental Efficiency." 
#   American J of Applied Mathematics and Statistics, 2013, 1(4),57-63.
#   Available at http://pubs.sciepub.com/ajams/1/4/2
#
# Vaninsky, A. "Energy-environmental efficiency and optimal restructuring of the global economy." Energy, 2018 153:338-348.
#--
# -- Input data come from a csv-file that contains SDEA PO inputs and outputs - numerical values and abbreviations.
# -- Outputs should precede inputs. The precision of the data in the input file should be at least 9 decimal places.
#    Output goes to an csv-file. It contains the gradient & projected gradient of the group efficiency Eg.
# -- This version of the program assumes two SDEA PO inputs and two outputs.
# -- Formulas for any numbers of SDEA PO inputs or outputs are given in Vaninsky(2013). They should be placed in the 
#    lines labeled �# --- 2 inputs� or �# --- 2 outputs�, respectively, using the same structure of terms.
## -- 
## --------------------------------------------------------------------------
##-- Manual input to the program ---
##-- Input csv-file. Outputs precede inputs. ------------------------------- 
inp_path <- "E:"   # Any path may be used
inp_filename <- "Global restructuring"  ## Any filename may be used
inp_file_extension <- ".csv"
## --
info <- "SDEA PO Projected Gradient, 2014, EIA Data" ## Any text aimed at output identification
## --
n_DEA_outputs <- 2 # the number of SDEA PO outputs. 
## -- The number of SDEA PO outputs is equal to two in this version of the program. The number of inputs is
## also assumed to be two, so that the total number of inputs and outputs is four.  
## ------------------------------------------------------------------------------
## --
input_file <-paste0(inp_path,inp_filename, inp_file_extension)
output_file <- paste0(inp_path,inp_filename, "-output",inp_file_extension ) # literal "-output" is added to the filename of the output file
## ---
in_table <- read.table(input_file, header=T, dec=".", sep=",") # Input data is read from the csv-file 
n_DMUs  <-  dim(in_table)[1] # Number of Objects (DMUs) is automatically determined
n_indicators <-  dim(in_table)[2] - 1 # Total number of SDEA PO inputs and outputs is automatically determined 
n_DEA_inputs <- n_indicators - n_DEA_outputs # Number of SDEA PO inputs is calculated
## --
## -- Names of DMUs and of the indicators are extracted from the input file
names_DMUs <- in_table$X  
names_indicators <- names(in_table)[2:dim(in_table)[2]]  
names_DMUs 
names_indicators
##
## -- Reformating input data. Preliminary transformations.
inp_mat <- array (dim(in_table)[1]*(dim(in_table)[2]-1), dim=c(dim(in_table)[1], dim(in_table)[2]-1))
dim(inp_mat)
inp_mat[] <- 0
for (j1 in 2: dim(in_table)[2]) {inp_mat[,j1-1] <- in_table [,j1]}
inp_mat[] 
DEAPO_inp_mat <- array (dim(in_table)[1]*(dim(in_table)[2]-1), dim=c(dim(in_table)[1], dim(in_table)[2]-1))
DEAPO_inp_mat [] <- 0
##--
max_out_mat  <- c(1:n_DEA_outputs)
min_inp_mat  <- c(1:n_DEA_inputs)
max_out_mat [] <- 0
min_inp_mat [] <- 0
##--
for (i1 in 1:n_DEA_outputs){max_out_mat[i1] <- max(inp_mat[,i1])}
for (i2 in (n_DEA_outputs+1):(n_DEA_outputs+n_DEA_inputs)){min_inp_mat[i2-n_DEA_outputs] <- min(inp_mat[,i2])}
max_out_mat
min_inp_mat
##
## --- Function: DEAPO indicators formation.
DEAPO_indicators <- function (mat_shares_f,n_inputs_f,DEAPO_inp_mat_f)
{
n_DMUs_f  <- dim(mat_shares_f)[1]
n_indicators_f <- dim(mat_shares_f)[2]
n_outputs_f  <- n_indicators_f - n_inputs_f
max_f <- c(1:n_outputs_f)
min_f <- c(1:n_inputs_f)
max_f [] <- 0
min_f [] <-0
for (i1_fd in 1:n_outputs_f){max_f[i1_fd] <- max(mat_shares_f [,i1_fd])}
for (i2_fd in (n_outputs_f+1):(n_outputs_f+n_inputs_f)){min_f[i2_fd-n_outputs_f] <- min(mat_shares_f [,i2_fd])}
DEAPO_inp_mat_f <- mat_shares_f []
for (i3_fd in 1:n_outputs_f){DEAPO_inp_mat_f  [,i3_fd] <- DEAPO_inp_mat_f  [,i3_fd]/max_f[i3_fd]}
for (i4_fd in (n_outputs_f+1):n_indicators_f) {DEAPO_inp_mat_f  [,i4_fd] <- min_f[i4_fd-n_outputs_f]/DEAPO_inp_mat_f [,i4_fd]}
return(DEAPO_inp_mat_f[])
}  
##
# -- In the program below, the R-language imbedded function dbeta() calculates the probability density function (pdf), 
# -- and pbeta(), the cumulative distribution function (cdf) for the Beta distribution.
# --  
DEAPO_inp_mat <- DEAPO_indicators (inp_mat,n_DEA_inputs, DEAPO_inp_mat)
DEAPO_inp_mat []
# --- Function: Beta distribution pdf + cdf ---------------------------
SDEAPO_2_2_params <- function(beta_dist_params_f, n_objects_f,n_indicators_f,inp_mat_f){
beta_dist_params_f[] <- 0
for (i_ind in 1:n_indicators_f){
d_data <- inp_mat_f[,i_ind]
vv_beta <-fitdist(d_data,"beta", method="mge", gof="CvM") 
beta_dist_params_f[1,i_ind]= vv_beta$estimate[1][[1]]
beta_dist_params_f[2,i_ind]= vv_beta$estimate[2][[1]]
}  
return(beta_dist_params_f[])
} 
beta_dist_params <- array(1:2*n_indicators, dim=c(2,n_indicators))
beta_dist_params[] <- 0
beta_dist_params[] <- SDEAPO_2_2_params(beta_dist_params[], n_DMUs,n_indicators,DEAPO_inp_mat[]) 
## --
## -- Function: Computation of the group efficiency for 2x2 SDEAPO model. Formulas (22) and (23) are given in Vaninsky (2011).
SDEAPO_2_2_effs <- function(beta_dist_params_f, eff_vector_f){
eff_vector_f <- c(3)
eff_vector_f[] <- 0
## --- dbeta() gives the density, pbeta() the distribution function -------
## -- See https://stat.ethz.ch/R-manual/R-devel/library/stats/html/Beta.html for detail 
maxoutpdf<-function(x,aa1,bb1,aa2,bb2) {dbeta(x,aa1,bb1)*pbeta(x,aa2,bb2)+dbeta(x,aa2,bb2)*pbeta(x,aa1,bb1)} # --- 2 outputs
maxinppdf<-function(x,aa3,bb3,aa4,bb4) {dbeta(x,aa3,bb3)*pbeta(x,aa4,bb4)+dbeta(x,aa4,bb4)*pbeta(x,aa3,bb3)} # --- 2 inputs 
## ---
maxout<-function(x) {x*maxoutpdf(x,beta_dist_params_f[1,1],beta_dist_params_f[2,1],beta_dist_params_f[1,2],beta_dist_params_f[2,2])}
maxinp<-function(x) {x*maxinppdf(x,beta_dist_params_f[1,3],beta_dist_params_f[2,3],beta_dist_params_f[1,4],beta_dist_params_f[2,4])}
effout_f<-integrate(maxout,0,1)
eff_vector_f[1] = effout_f$value
effinp_f<-integrate(maxinp,0,1)
eff_vector_f[2] = effinp_f$value
effcomm_f = effout_f$value*effinp_f$value
eff_vector_f[3] = effcomm_f
return (eff_vector_f[])
}
# --- SDEA PO Efficiencies -----
eff_vector <- c(3)
eff_vector <- SDEAPO_2_2_effs(beta_dist_params, eff_vector)
effout = eff_vector[1]
effinp = eff_vector[2]
effcomm = eff_vector[3]
# - Input matrix -> vector for grad() 
x_inp_mat <- inp_mat 
dim(x_inp_mat) <- c(n_DMUs*n_indicators) # counties by rows
x_inp_mat  # For visual control  
## ---
x_DEAPO_inp_mat <- DEAPO_inp_mat 
dim(x_DEAPO_inp_mat) <- c(n_DMUs*n_indicators) # counties by rows
x_DEAPO_inp_mat  # For visual control
## ---
## -- Function: Computation of the gradient of the group efficiency
## -- R-language function grad() is utilized. 
## -- The 9-digit precision of input data is required for obtaining stable results.
## --
GRAD_Eg <- function (x_ff){
inp_mat_ff <- x_ff
dim(inp_mat_ff) <- c(n_DMUs,n_indicators)
DEAPO_inp_mat_ff <- x_ff
dim(DEAPO_inp_mat_ff) <- c(n_DMUs,n_indicators)
DEAPO_inp_mat_ff <- DEAPO_indicators (inp_mat_ff,n_DEA_inputs,DEAPO_inp_mat_ff)  
beta_dist_params_ff <- array(1:2*n_indicators, dim=c(2,n_indicators))
beta_dist_params_ff[] <- 0
beta_dist_params_ff[] <- SDEAPO_2_2_params(beta_dist_params_ff[], n_DMUs,n_indicators,DEAPO_inp_mat_ff[])
eff_vector_ff <- c(3)
eff_vector_ff <- SDEAPO_2_2_effs(beta_dist_params_ff, eff_vector_ff)
return (eff_vector_ff[3])
}
## ---
x_grad <- grad(GRAD_Eg,x_inp_mat[]) #  Gradient as a vector x_grad 
dim(x_grad) <- c(n_DMUs,n_indicators) # DMUs by rows, indicators by columns 
x_grad_norms <- c(1:dim(x_grad)[2])
x_grad_norms [] <- 0
for (i_n in 1:length(x_grad_norms)) {x_grad_norms [i_n] <- sqrt(sum(x_grad[,i_n]^2))}
x_grad_norms []
x_grad_normalized <- x_grad # initialization
for (i_n1 in 1:dim(x_grad_normalized)[2]) x_grad_normalized [,i_n1] <- x_grad_normalized [,i_n1]/x_grad_norms [i_n1]
x_grad_normalized 
out_table_grad_norm <- in_table # initialization
out_table_grad_norm [,2:(n_indicators+1)] <- x_grad_normalized [,1:n_indicators]
out_table_grad_norm
##
## --- Projected gradient for a case of inputs/outputs being shares of total ----
x_grad_proj <-  x_grad  
dim(x_grad_proj) <- c(n_DMUs,n_indicators) # DMUs by rows, indicators by columns - reformat projected  gradient as a matrix
x_grad_averages <- c(n_indicators)
x_grad_averages[] <- 0
for (i_avrg in 1:n_indicators){x_grad_averages[i_avrg] <- mean(x_grad[,i_avrg])} 
x_grad_averages []
for (i_avrg in 1:n_indicators){x_grad_proj[,i_avrg] <- x_grad_proj[,i_avrg] - x_grad_averages[i_avrg]}
#x_grad_proj[,1] <- x_grad_proj[,1] - x_grad_averages[1]
#x_grad_proj[,3] <- x_grad_proj[,3] - x_grad_averages[3]
x_grad_proj[]
##--
out_table <- in_table # initialization 
for (j2 in 2: dim(in_table)[2]) {out_table [,j2] <- x_grad_proj[,j2-1]}
#out_table []
# -- Normalized projected greadient --
out_table_norm <- out_table # initialization
x_grad_proj_norms <- c(1:n_indicators)
x_grad_proj_norms[] <- 0    # initialization
for (j2 in 1: length(x_grad_proj_norms)) {x_grad_proj_norms [j2] <- sqrt(sum(out_table[,j2+1]^2))}
x_grad_proj_norms []
#dim(out_table_norm) # contains projected gradient by indicators  
for (j3 in 2:dim(out_table_norm)[2]) {out_table_norm [,j3] <- out_table_norm [,j3]/x_grad_proj_norms [j3-1]}
out_table_norm []  # projected gradient
## --- DEAPO efficiencies and scaling coefficient
DEAPO_eff_tab <- data.frame(matrix(NA, nrow=dim(in_table)[1], ncol=3))
names(DEAPO_eff_tab) <- c("DMU","DEAPO Eff","Scaled Eff")
DEAPO_eff_tab [[1]] <- in_table[[1]]
for (i_eff in (1:dim(in_table)[1])) 
{DEAPO_eff_tab [i_eff,2] <- max(DEAPO_inp_mat [i_eff,1:n_DEA_outputs])*max(DEAPO_inp_mat [i_eff,(1+n_DEA_outputs):n_indicators])}
##
## -- Scaling. In some applicatioins, it is reasonable to express SDEA PO effiicency in terms of DEA PO efficiency. 
eff_scale_coeff <- 1/max(DEAPO_eff_tab [1:dim(DEAPO_eff_tab)[1],2])
DEAPO_eff_tab [,3] <- DEAPO_eff_tab [,2]*eff_scale_coeff 
eff_scale_coeff
DEAPO_eff_tab
# --
# --- Output for visual control ----------------------------------------
info
print ("SDEA PO 2 outputs + 2 inputs")
print ("Group efficiency and its gradient")
names_DMUs 
names_indicators 
print ("Beta distribution parameters")
beta_dist_params
print ("Group Efficiency Eg")
effcomm
print ("Efficiency gradient")
x_grad 
print ("Efficiency gradient norms")
x_grad_norms 
print ("Efficiency gradient normalized")
x_grad_normalized 
#
# -- Output is directed to the csv-file ------------------------------------------------
# 
write.table(info, output_file, append = F, col.names=F,  row.names=F,sep=",")
write.table(Sys.time(), output_file, append = T, col.names=F, row.names=F,sep=",")
write.table("Input file", output_file, append = T, col.names=F, row.names=F,sep=",")
write.table(input_file, output_file, append = T, col.names=F,  row.names=F,sep=",")
write.table("Output file", output_file, append = T, col.names=F, row.names=F,sep=",")
write.table(output_file, output_file, append = T, col.names=F,  row.names=F,sep=",")
write.table(" ", output_file, append = T, col.names=F, row.names=F,sep=",") 
write.table(in_table, output_file, append = T, col.names=T, row.names=F,sep=",")
write.table(" ", output_file, append = T, col.names=F, row.names=F,sep=",")
write.table("Number of DMUs", output_file, append = T, col.names=F, row.names=F,sep=",")
write.table(n_DMUs, output_file, append = T, col.names=F, row.names=F,sep=",")  
write.table("Number of indicators", output_file, append = T, col.names=F, row.names=F,sep=",")
write.table(n_indicators, output_file, append = T, col.names=F, row.names=F,sep=",")  
write.table("Number of DEA outputs", output_file, append = T, col.names=F, row.names=F,sep=",")
write.table(n_DEA_outputs, output_file, append = T, col.names=F, row.names=F,sep=",")  
write.table("Number of DEA inputs", output_file, append = T, col.names=F, row.names=F,sep=",")
write.table(n_DEA_inputs, output_file, append = T, col.names=F, row.names=F,sep=",")  
write.table(" ", output_file, append = T, col.names=F, row.names=F,sep=",") 
write.table("DEA PO max-outputs/min-inputs", output_file, append = T, col.names=F, row.names=F,sep=",")
write.table(max_out_mat, output_file, append = T, col.names=F, row.names=F,sep=",")
write.table(min_inp_mat, output_file, append = T, col.names=F, row.names=F,sep=",")
write.table(" ", output_file, append = T, col.names=F, row.names=F,sep=",") 
write.table("DEA PO inputs/outputs", output_file, append = T, col.names=F, row.names=F,sep=",")
write.table(DEAPO_inp_mat, output_file, append = T, col.names=F, row.names=T,sep=",")  
write.table(" ", output_file, append = T, col.names=F, row.names=F,sep=",") 
write.table("DEA PO efficiencies", output_file, append = T, col.names=F, row.names=F,sep=",")
write.table(DEAPO_eff_tab, output_file, append = T, col.names=T, row.names=F,sep=",")  
write.table(" ", output_file, append = T, col.names=F, row.names=F,sep=",") 
write.table("DEA PO efficiency scaling coefficient", output_file, append = T, col.names=F, row.names=F,sep=",") 
write.table(eff_scale_coeff, output_file, append = T, col.names=F, row.names=F,sep=",")
write.table(" ", output_file, append = T, col.names=F, row.names=F,sep=",")  
write.table("Beta distribution parameters", output_file, append = T, col.names=F, row.names=F,sep=",") 
write.table(beta_dist_params, output_file, append = T, col.names=F, row.names=F,sep=",")
write.table(" ", output_file, append = T, col.names=F, row.names=F,sep=",") 
write.table("Group Efficiency Eg", output_file, append = T, col.names=F, row.names=F,sep=",") 
write.table(effcomm, output_file, append = T, col.names=F, row.names=F,sep=",")
write.table(" ", output_file, append = T, col.names=F, row.names=F,sep=",")  
write.table("Group efficiency gradient", output_file, append = T,col.names=F,  row.names=F,sep=",")
write.table(x_grad, output_file, append = T, col.names=F, row.names=T, sep=",")
write.table(" ", output_file, append = T, col.names=F, row.names=F,sep=",") 
write.table("Group efficiency gradient norms", output_file, append = T,col.names=F,  row.names=F,sep=",")
write.table(x_grad_norms, output_file, append = T, col.names=F, row.names=T, sep=",")
write.table(" ", output_file, append = T, col.names=F, row.names=F,sep=",") 
write.table("Group efficiency gradient normalized indicator-wise", output_file, append = T,col.names=F,  row.names=F,sep=",")
write.table(out_table_grad_norm, output_file, append = T, col.names=T, row.names=F, sep=",")
write.table(" ", output_file, append = T, col.names=F, row.names=F,sep=",")
write.table("Group efficiency projected gradient", output_file, append = T,col.names=F,  row.names=F,sep=",")
write.table(out_table, output_file, append = T, col.names=T, row.names=F, sep=",")
write.table(" ", output_file, append = T, col.names=F, row.names=F,sep=",") 
write.table("Indicator-wise normalized projected gradient", output_file, append = T,col.names=F,row.names=F,sep=",")
write.table(out_table_norm, output_file, append = T, col.names=T, row.names=F, sep=",") 
write.table(" ", output_file, append = T, col.names=F, row.names=F,sep=",") 
