# Supplementary material for: R program for estimation of group efficiency and finding its gradient. Stochastic data envelopment analysis with a perfect object approach
Source: Data Brief. 2018 Jul 3;19:1844–6. doi: 10.1016/j.dib.2018.06.097 (PMC6141417; doi:10.1016/j.dib.2018.06.097)
Supplement: Supplementary file 3 — Supplementary material [file mmc3.csv]

	GDP	uo_CO2	ui_CleanEnergy	Population
USA	0.15941496	0.835750372	0.693910707	0.044104473
Can	0.014757761	0.983251133	0.962198788	0.004932755
Mex/Chi	0.023678962	0.985310026	0.995145036	0.019682634
OECD E	0.188776881	0.87918418	0.652586099	0.076613929
Jap	0.044043428	0.963418273	0.993910127	0.017545291
SKor	0.016496924	0.980060072	0.930564776	0.006861341
ANZ	0.011614937	0.987152084	0.999687986	0.003911089
Rus	0.033141194	0.945441268	0.930071044	0.019670191
nOECD-E	0.023580367	0.966543953	0.950774525	0.027749513
Chi	0.164341826	0.729322814	0.946672724	0.193247047
Ind	0.067378251	0.943785455	0.987065931	0.176261668
nOECD-A	0.082649044	0.937122917	0.980150981	0.156673045
MidE	0.053300824	0.939093337	0.997977131	0.030808983
Afr	0.04867024	0.963273716	0.992916864	0.155044461
Bra	0.030320268	0.98475309	0.991956465	0.028045368
OthCSA	0.037834133	0.97653731	0.994410818	0.038848213
