# Supplementary material for: R program for estimation of group efficiency and finding its gradient. Stochastic data envelopment analysis with a perfect object approach
Source: Data Brief. 2018 Jul 3;19:1844–6. doi: 10.1016/j.dib.2018.06.097 (PMC6141417; doi:10.1016/j.dib.2018.06.097)
Supplement: Supplementary file 4 — Supplementary material [file mmc4.csv]

SDEA PO Projected Gradient, 2014, EIA Data
2018-05-25 12:20:53
Input file
E:Global restructuring.csv
Output file
E:Global restructuring-output.csv
X	GDP	uo_CO2	ui_CleanEnergy	Population
USA	0.15941496	0.835750372	0.693910707	0.044104473
Can	0.014757761	0.983251133	0.962198788	0.004932755
Mex/Chi	0.023678962	0.985310026	0.995145036	0.019682634
OECD E	0.188776881	0.87918418	0.652586099	0.076613929
Jap	0.044043428	0.963418273	0.993910127	0.017545291
SKor	0.016496924	0.980060072	0.930564776	0.006861341
ANZ	0.011614937	0.987152084	0.999687986	0.003911089
Rus	0.033141194	0.945441268	0.930071044	0.019670191
nOECD-E	0.023580367	0.966543953	0.950774525	0.027749513
Chi	0.164341826	0.729322814	0.946672724	0.193247047
Ind	0.067378251	0.943785455	0.987065931	0.176261668
nOECD-A	0.082649044	0.937122917	0.980150981	0.156673045
MidE	0.053300824	0.939093337	0.997977131	0.030808983
Afr	0.04867024	0.963273716	0.992916864	0.155044461
Bra	0.030320268	0.98475309	0.991956465	0.028045368
OthCSA	0.037834133	0.97653731	0.994410818	0.038848213
Number of DMUs
16
Number of indicators
4
Number of DEA outputs
2
Number of DEA inputs
2
DEA PO max-outputs/min-inputs
0.188776881
0.987152084
0.652586099
0.003911089
DEA PO inputs/outputs
1	0.84446230468232	0.846627774530434	0.940446792961792	0.0886778309311167
2	0.0781756797857043	0.996048277602583	0.678223779886948	0.792881260066636
3	0.125433590567692	0.99813396736951	0.65576983795556	0.19870760183825
4	1	0.890626879333013	1	0.0510493202874376
5	0.233309437928472	0.975957290285172	0.656584615924735	0.222913886124773
6	0.087388476346317	0.992815684518172	0.701279605494115	0.570018164087749
7	0.0615273275968576	1	0.652789778549964	1
8	0.175557482592373	0.957746312168045	0.701651882627581	0.198833300601911
9	0.124911307333232	0.979123651427149	0.686373142990974	0.140942617623596
10	0.870561189110864	0.738815047672026	0.689347102177626	0.0202388034421038
11	0.356920035139261	0.956068948541064	0.661137294384036	0.0221891069361717
12	0.437813378217643	0.949319696720612	0.665801607762713	0.0249633815440301
13	0.282348260643209	0.951315761999647	0.653908870983938	0.126946384435994
14	0.257818858655685	0.975810851856541	0.657241429429483	0.0252255964177914
15	0.160614307426766	0.997569782773208	0.657877761802782	0.139455791772816
16	0.200417195154316	0.989247073301017	0.65625402216813	0.10067616237586
DEA PO efficiencies
DMU	DEAPO Eff	Scaled Eff
USA	0.796208375389526	0.796208375389526
Can	0.789748013432738	0.789748013432738
Mex/Chi	0.654546150039844	0.654546150039844
OECD E	1	1
Jap	0.640798542600835	0.640798542600835
SKor	0.696241391567274	0.696241391567274
ANZ	1	1
Rus	0.672004503012332	0.672004503012332
nOECD-E	0.672044178006851	0.672044178006851
Chi	0.600118832981882	0.600118832981882
Ind	0.63209283788303	0.63209283788303
nOECD-A	0.632058580357394	0.632058580357394
MidE	0.622073815878415	0.622073815878415
Afr	0.641343319126995	0.641343319126995
Bra	0.656278975932926	0.656278975932926
OthCSA	0.649197370771843	0.649197370771843
DEA PO efficiency scaling coefficient
1
Beta distribution parameters
1.54823874583574	11.665886527962	206.715997993029	0.943572633130571
4.55279041881398	0.559190905414127	100.458863776209	4.86789828683024
Group Efficiency Eg
0.642412473761014
Group efficiency gradient
1	0.000389941933403902	-0.036296974711817	0.000360927690837032	0.00118395115871806
2	-0.0119657660468607	-0.210613939589232	-0.0414542207974628	-1.43298555476198
3	-0.00877036148790012	-0.428698652963961	0.0612972082977346	-0.000786993126905618
4	0.00164150535957311	-0.0490977021557675	0.984075545058582	0.000460050947594052
5	-0.00401348394675924	-0.0068840041324163	-0.0301457743546358	-0.00128046033663702
6	-0.0125659014713826	-0.160618896133933	0.0774041248538288	-0.0511443757046747
7	0.0028272448906234	0.548689939936094	0.0974314679754998	1.59059032831487
8	-0.00627045200075006	0.133719384255467	0.0773926408664357	-0.00076842270067573
9	-0.00880683909008016	0.144432926392431	-0.179854199122605	0.00228552919682219
10	0.000396083093544435	0.140793076228975	-0.207876162239056	8.06623282128498e-05
11	-0.00310699496715036	0.141531688767059	-0.0672054882834307	9.62997363300381e-05
12	-0.00212703703552889	0.1275039048073	-0.109966749402197	0.000120701537417557
13	-0.00394509622718993	0.150800999109635	0.0610360304338057	0.00201002672382633
14	-0.00362533494528702	0.107261617743301	0.0368502920702708	0.000123136287859842
15	-0.00685397348162267	-0.393935548494424	0.0509466579767276	0.00225753039529796
16	-0.00470727002072692	0.00843155499480041	0.0699193145416968	0.00144211246663184
Group efficiency gradient norms
1	0.0251794437887799
2	0.918221374844217
3	1.04928556448026
4	2.1415092547415
Group efficiency gradient normalized indicator-wise
X	GDP	uo_CO2	ui_CleanEnergy	Population
USA	0.0154865189507348	-0.0395296555996369	0.000343974703412419	0.000552858296594648
Can	-0.475219633413533	-0.229371636687247	-0.0395070914922918	-0.669147495668867
Mex/Chi	-0.348314345680989	-0.466879409158487	0.0584180421162056	-0.000367494618649507
OECD E	0.0651922803912203	-0.0534704413345826	0.93785293381599	0.000214825570599546
Jap	-0.159395258307797	-0.00749710725649816	-0.0287298094771444	-0.000597924260099256
SKor	-0.499053973423432	-0.174923935049087	0.0737684072611529	-0.0238823977021982
ANZ	0.112283850046093	0.597557359225256	0.0928550542137306	0.742742682429766
Rus	-0.249030600252743	0.145628699046735	0.0737574626834499	-0.000358822965146833
nOECD-E	-0.34976305131905	0.157296410592636	-0.171406340857925	0.00106725160853814
Chi	0.0157304147330265	0.153332388121396	-0.198112095768726	3.76661123617635e-05
Ind	-0.123394106447055	0.154136782963771	-0.0640488066913598	4.49681625782478e-05
nOECD-A	-0.0844751398550235	0.138859656614868	-0.104801546046873	5.6362837167438e-05
MidE	-0.156679244398079	0.164231636554115	0.0581691319312473	0.000938602865888131
Afr	-0.143979945534082	0.116814551133161	0.0351194120244318	5.74997691871781e-05
Bra	-0.272205118552969	-0.42902023334107	0.0485536632746518	0.00105417727721679
OthCSA	-0.186948927872049	0.00918248608210726	0.0666351629228117	0.000673409402008824
Group efficiency projected gradient
X	GDP	uo_CO2	ui_CleanEnergy	Population
USA	0.00485892539865976	-0.0498606855901615	-0.05465229828204	-0.00592133149520149
Can	-0.00749678258160479	-0.224177650467577	-0.0964674467703399	-1.4400908374159
Mex/Chi	-0.00430137802264426	-0.442262363842305	0.00628398232485756	-0.00789227578082517
OECD E	0.00611048882482897	-0.062661413034112	0.929062319085705	-0.0066452317063255
Jap	0.000455499518496623	-0.0204477150107608	-0.0851590003275128	-0.00838574299055657
SKor	-0.00809691800612672	-0.174182607012278	0.0223908988809518	-0.0582496583585943
ANZ	0.00729622835587926	0.53512622905775	0.0424182420026228	1.58348504566095
Rus	-0.0018014685354942	0.120155673377123	0.0223794148935587	-0.00787370535459528
nOECD-E	-0.0043378556248243	0.130869215514086	-0.234867425095482	-0.00481975345709736
Chi	0.00486506655880029	0.127229365350631	-0.262889388211933	-0.0070246203257067
Ind	0.0013619884981055	0.127967977888714	-0.122218714256308	-0.00700898291758951
nOECD-A	0.00234194642972697	0.113940193928956	-0.164979975375074	-0.00698458111650199
MidE	0.000523887238065926	0.137237288231291	0.00602280446092873	-0.00509525593009322
Afr	0.000843648519968836	0.0936979068649566	-0.0181629339026062	-0.00698214636605971
Bra	-0.00238499001636681	-0.407499259372768	-0.00406656799614937	-0.00484775225862159
OthCSA	-0.00023828655547106	-0.00513215588354406	0.0149060885688198	-0.00566317018728771
Indicator-wise normalized projected gradient
X	GDP	uo_CO2	ui_CleanEnergy	Population
USA	0.27400640691757	-0.0543964166436785	-0.0532698543643371	-0.00276527081281466
Can	-0.422761472978028	-0.244570661889203	-0.094027277935065	-0.67252461101614
Mex/Chi	-0.242564978895138	-0.482494123870033	0.00612502737845952	-0.00368570479141148
OECD E	0.344585057400382	-0.0683616017417489	0.905561449176104	-0.003103333312243
Jap	0.0256867056346181	-0.0223078044750355	-0.0830048815485939	-0.00391615472877053
SKor	-0.456604542761022	-0.190027665102775	0.0218245153446158	-0.0272026790335887
ANZ	0.411451741242211	0.58380563701133	0.0413452616797542	0.739489924325833
Rus	-0.101589112835932	0.131086004810439	0.0218133218476324	-0.00367703237412212
nOECD-E	-0.244622037994888	0.142774137352421	-0.228926393272553	-0.00225083219385277
Chi	0.274352721603709	0.138803176992202	-0.256239533636985	-0.00328050837442945
Ind	0.0768057839974008	0.139608979697966	-0.119127160498016	-0.00327320568105895
nOECD-A	0.132067952016699	0.124305115103431	-0.160806764537297	-0.00326181000284331
MidE	0.0295432524590744	0.149721501445839	0.00587045607565944	-0.00237949226769783
Afr	0.0475753547732486	0.10222142596195	-0.0177034978259801	-0.00326067297068425
Bra	-0.134495282660483	-0.444568686380144	-0.00396370311454476	-0.0022639076767423
OthCSA	-0.0134375479194224	-0.00559901827295881	0.0145290352311475	-0.0026447090894336
